# Supplementary material for: Clarification of Sugarcane Juice Catalyzed by Magnetic Immobilized Laccase Intensified by Alternating Magnetic Field
Source: Foods. 2025 Jan 29;14(3):444. doi: 10.3390/foods14030444 (PMC11817463; doi:10.3390/foods14030444)
Supplement: Supplementary file 1 [file foods-14-00444-s001.zip]

Archive with 1 entries (1 files):
- foods-3431192-supplementary.pdf
